# Supplementary material for: OsIRO3 Plays an Essential Role in Iron Deficiency Responses and Regulates Iron Homeostasis in Rice
Source: Plants (Basel). 2020 Aug 25;9(9):1095. doi: 10.3390/plants9091095 (PMC7570094; doi:10.3390/plants9091095)
Supplement: Supplementary file 1 [file plants-09-01095-s001.zip]

Archive with 2 entries (2 files):
- plants-903599 - supplementary figures for XML.pdf
- plants-903599 - supplementary table for XML.xlsx
