# Supplementary material for: OsIRO3 Plays an Essential Role in Iron Deficiency Responses and Regulates Iron Homeostasis in Rice
Source: Plants (Basel). 2020 Aug 25;9(9):1095. doi: 10.3390/plants9091095 (PMC7570094; doi:10.3390/plants9091095)
Supplement: Supplementary file 1 [file plants-09-01095-s001.zip › plants-903599 - supplementary table for XML.xlsx]

## Sheet: Sheet1
Table S1. Primers used in this study
Primer Name	Sequence (5’-3’)
gRNA of OsIRO3
OsIRO3-KO-F1	GGCAGCCATGGTGCCGTCGGAGAG
OsIRO3-KO-R1	AAACCTCTCCGACGGCACCATGGC
OsIRO3-KO-F2	GGCAGCTGCCGACAAGCTCGTCCA
OsIRO3-KO-R2	AAACTGGACGAGCTTGTCGGCAGC
Mutant Identification
iro3-F	TTCTTCAATCTTCGCCCTCC
iro3-F	AGCATATTACCCAGCTCGCC
35S-OsIRO3-Myc
OsIRO3-Myc-F	GGGGACAAGTTTGTACAAAAAAGCAGGCTTCATGGGTTCTTTCTTGGTCGA
OsIRO3-Myc-R	GGGGACCACTTTGTACAAGAAAGCTGGGTCCATTTGCTCATCTTCCATTC
qRT-PCR
OsYSL15-F	AACATAAGGGGGACTGGTAC
OsYSL15-R	TGATTACCGCAATGATGCTTAG
OsIRO2-F	CTCCCATCGTTTCGGCTACCT
OsIRO2-R	GCTGGGCACTCCTCGTTGATC
OsIRO3-F	AACAGCACCCTCCAGAATGAATC
OsIRO3-R	CGATGGGAAAACCGTGCCT
OsNAS1-F	GTCTAACAGCCGGACGATCGAAAGG
OsNAS1-R	TTTCTCACTGTCATACACAGATGGC
OsNAS2-F	CGTCTGAGTGCGTGCATAGT
OsNAS2-R	CACAAACACAAACCGATACCA
OsNAS3-F4	GACTGCTTCCATCGCTTGCTA
OsNAS3-R4	CACTCATAAATACGCAACAGAGACA
NAAT1-F	CAAGCCCGAAGGATCCATGTT
NAAT1-R	ACACTCCCTGGGCAAAGAAT
OsYSL2-F	TACAAAAGGGTAAGTGGTATCC
OsYSL2-R	AAATG TATCCTCATCTGTCGC
TOM-F	TCTACGACGGCAATGTCATTCT
TOM-R	AATATCATTTGATCCCCTGGGA
OsActin1-F	GTCGTACCACAGGTATTGTGTTGG
OsActin1-R	GGTGAATGAGTAACCACGCTCC
AD-OsIRO3
OsIRO3-AD-F	GCCATGGAGGCCAGTGAATTCATGGGTTCTTTCTTGGTCGA
OsIRO3-AD-R	AGCTCGAGCTCGATGGATCCCTACATTTGCTCATCTTCCATTC
pABAi-ProOsNAS3
ProOsNAS3-P1-F	GAAAAGCTTGAATTCGAGCTCACCATTGCACTCCAATCCAAAAG
ProOsNAS3-P1-R	GTCGACAGATCCCCGGGTACCTCTCTCTCGATCGATTAGCTCCAAC
ProOsNAS3-P3P4-F	GAAAAGCTTGAATTCGAGCTCTATATTGGTGTGGTTACGCTAGCTA
ProOsNAS3-P3P4-R	GTCGACAGATCCCCGGGTACCATCAAGAAGGCGTGACGAAAC
ProOsNAS3-LUC
ProOsNAS3-LUC-F	ATTACGAATTCCCGGGGATCCTTTGGTAACTACAGCGTAGGG
ProOsNAS3-LUC-R	TGGCTGCAGGTCGACGGATCCACTCTCTCTCTCGATCGATTAGC
35S-OsIRO3-GFP
OsIRO3-GFP-F	CTCTCTCTCAAGCTTGGATCCATGGTGCCGTCGGAGAGG
OsIRO3-GFP-R	ACGGGTCATGAGCTCCTGCAGCATTTGCTCATCTTCCATTC
ChIP-PCR
P1-ChIP-F	CCCATCCAAACCGTCCTATG
P1-ChIP-R	ACTCTCTCTCGATCGATTAG
P3P4-ChIP-F	CCTACCATGCCAGCTATATTGG
P3P4-ChIP-R	CCAAACCAATCAAGAAGGCGTG
pOsActin1-F	CGCGTCTGATTGGCTAGAGATA
pOsActin1-R	TGAAACACCAGACATAGTGATAGGG
